# Supplementary material for: Moiety modeling framework for deriving moiety abundances from mass spectrometry measured isotopologues
Source: BMC Bioinformatics. 2019 Oct 28;20:524. doi: 10.1186/s12859-019-3096-7 (PMC6816163; doi:10.1186/s12859-019-3096-7)
Supplement: Supplementary file 2 — Additional file 2. Moiety model description. [file 12859_2019_3096_MOESM2_ESM.json]

{
    "models": [
        {
            "moieties": [
                {
                    "isotopeStates": {
                        "13C": [
                            0,
                            2,
                            3,
                            5
                        ]
                    },
                    "maxIsotopeNum": {
                        "13C": 5
                    },
                    "name": "ribose",
                    "nickname": "r",
                    "py/object": "moiety_modeling.model.Moiety",
                    "ranking": 1,
                    "states": [
                        "13C0",
                        "13C2",
                        "13C3",
                        "13C5"
                    ]
                },
                {
                    "isotopeStates": {
                        "13C": [
                            0,
                            3,
                            6
                        ]
                    },
                    "maxIsotopeNum": {
                        "13C": 6
                    },
                    "name": "glucose",
                    "nickname": "g",
                    "py/object": "moiety_modeling.model.Moiety",
                    "ranking": 0,
                    "states": [
                        "13C0",
                        "13C3",
                        "13C6"
                    ]
                },
                {
                    "isotopeStates": {
                        "13C": [
                            0,
                            2
                        ]
                    },
                    "maxIsotopeNum": {
                        "13C": 2
                    },
                    "name": "acetyl",
                    "nickname": "a",
                    "py/object": "moiety_modeling.model.Moiety",
                    "ranking": 0,
                    "states": [
                        "13C0",
                        "13C2"
                    ]
                },
                {
                    "isotopeStates": {
                        "13C": [
                            0,
                            1,
                            2,
                            3
                        ]
                    },
                    "maxIsotopeNum": {
                        "13C": 4
                    },
                    "name": "uracil",
                    "nickname": "u",
                    "py/object": "moiety_modeling.model.Moiety",
                    "ranking": 0,
                    "states": [
                        "13C0",
                        "13C1",
                        "13C2",
                        "13C3"
                    ]
                }
            ],
            "molecules": [
                {
                    "allStates": [
                        "13C0",
                        "13C1",
                        "13C2",
                        "13C3",
                        "13C4",
                        "13C5",
                        "13C6",
                        "13C7",
                        "13C8",
                        "13C9",
                        "13C10",
                        "13C11",
                        "13C12",
                        "13C13",
                        "13C14",
                        "13C15",
                        "13C16",
                        "13C17"
                    ],
                    "moieties": [
                        {
                            "py/id": 3
                        },
                        {
                            "py/id": 6
                        },
                        {
                            "py/id": 9
                        },
                        {
                            "py/id": 12
                        }
                    ],
                    "name": "UDP_GlcNAC",
                    "py/object": "moiety_modeling.model.Molecule",
                    "standardStates": {
                        "13C0": [
                            [
                                "ribose[13C0]",
                                "glucose[13C0]",
                                "acetyl[13C0]",
                                "uracil[13C0]"
                            ]
                        ],
                        "13C1": [
                            [
                                "ribose[13C0]",
                                "glucose[13C0]",
                                "acetyl[13C0]",
                                "uracil[13C1]"
                            ]
                        ],
                        "13C10": [
                            [
                                "ribose[13C0]",
                                "glucose[13C6]",
                                "acetyl[13C2]",
                                "uracil[13C2]"
                            ],
                            [
                                "ribose[13C2]",
                                "glucose[13C3]",
                                "acetyl[13C2]",
                                "uracil[13C3]"
                            ],
                            [
                                "ribose[13C2]",
                                "glucose[13C6]",
                                "acetyl[13C0]",
                                "uracil[13C2]"
                            ],
                            [
                                "ribose[13C2]",
                                "glucose[13C6]",
                                "acetyl[13C2]",
                                "uracil[13C0]"
                            ],
                            [
                                "ribose[13C3]",
                                "glucose[13C3]",
                                "acetyl[13C2]",
                                "uracil[13C2]"
                            ],
                            [
                                "ribose[13C3]",
                                "glucose[13C6]",
                                "acetyl[13C0]",
                                "uracil[13C1]"
                            ],
                            [
                                "ribose[13C5]",
                                "glucose[13C0]",
                                "acetyl[13C2]",
                                "uracil[13C3]"
                            ],
                            [
                                "ribose[13C5]",
                                "glucose[13C3]",
                                "acetyl[13C0]",
                                "uracil[13C2]"
                            ],
                            [
                                "ribose[13C5]",
                                "glucose[13C3]",
                                "acetyl[13C2]",
                                "uracil[13C0]"
                            ]
                        ],
                        "13C11": [
                            [
                                "ribose[13C0]",
                                "glucose[13C6]",
                                "acetyl[13C2]",
                                "uracil[13C3]"
                            ],
                            [
                                "ribose[13C2]",
                                "glucose[13C6]",
                                "acetyl[13C0]",
                                "uracil[13C3]"
                            ],
                            [
                                "ribose[13C2]",
                                "glucose[13C6]",
                                "acetyl[13C2]",
                                "uracil[13C1]"
                            ],
                            [
                                "ribose[13C3]",
                                "glucose[13C3]",
                                "acetyl[13C2]",
                                "uracil[13C3]"
                            ],
                            [
                                "ribose[13C3]",
                                "glucose[13C6]",
                                "acetyl[13C0]",
                                "uracil[13C2]"
                            ],
                            [
                                "ribose[13C3]",
                                "glucose[13C6]",
                                "acetyl[13C2]",
                                "uracil[13C0]"
                            ],
                            [
                                "ribose[13C5]",
                                "glucose[13C3]",
                                "acetyl[13C0]",
                                "uracil[13C3]"
                            ],
                            [
                                "ribose[13C5]",
                                "glucose[13C3]",
                                "acetyl[13C2]",
                                "uracil[13C1]"
                            ],
                            [
                                "ribose[13C5]",
                                "glucose[13C6]",
                                "acetyl[13C0]",
                                "uracil[13C0]"
                            ]
                        ],
                        "13C12": [
                            [
                                "ribose[13C2]",
                                "glucose[13C6]",
                                "acetyl[13C2]",
                                "uracil[13C2]"
                            ],
                            [
                                "ribose[13C3]",
                                "glucose[13C6]",
                                "acetyl[13C0]",
                                "uracil[13C3]"
                            ],
                            [
                                "ribose[13C3]",
                                "glucose[13C6]",
                                "acetyl[13C2]",
                                "uracil[13C1]"
                            ],
                            [
                                "ribose[13C5]",
                                "glucose[13C3]",
                                "acetyl[13C2]",
                                "uracil[13C2]"
                            ],
                            [
                                "ribose[13C5]",
                                "glucose[13C6]",
                                "acetyl[13C0]",
                                "uracil[13C1]"
                            ]
                        ],
                        "13C13": [
                            [
                                "ribose[13C2]",
                                "glucose[13C6]",
                                "acetyl[13C2]",
                                "uracil[13C3]"
                            ],
                            [
                                "ribose[13C3]",
                                "glucose[13C6]",
                                "acetyl[13C2]",
                                "uracil[13C2]"
                            ],
                            [
                                "ribose[13C5]",
                                "glucose[13C3]",
                                "acetyl[13C2]",
                                "uracil[13C3]"
                            ],
                            [
                                "ribose[13C5]",
                                "glucose[13C6]",
                                "acetyl[13C0]",
                                "uracil[13C2]"
                            ],
                            [
                                "ribose[13C5]",
                                "glucose[13C6]",
                                "acetyl[13C2]",
                                "uracil[13C0]"
                            ]
                        ],
                        "13C14": [
                            [
                                "ribose[13C3]",
                                "glucose[13C6]",
                                "acetyl[13C2]",
                                "uracil[13C3]"
                            ],
                            [
                                "ribose[13C5]",
                                "glucose[13C6]",
                                "acetyl[13C0]",
                                "uracil[13C3]"
                            ],
                            [
                                "ribose[13C5]",
                                "glucose[13C6]",
                                "acetyl[13C2]",
                                "uracil[13C1]"
                            ]
                        ],
                        "13C15": [
                            [
                                "ribose[13C5]",
                                "glucose[13C6]",
                                "acetyl[13C2]",
                                "uracil[13C2]"
                            ]
                        ],
                        "13C16": [
                            [
                                "ribose[13C5]",
                                "glucose[13C6]",
                                "acetyl[13C2]",
                                "uracil[13C3]"
                            ]
                        ],
                        "13C2": [
                            [
                                "ribose[13C0]",
                                "glucose[13C0]",
                                "acetyl[13C0]",
                                "uracil[13C2]"
                            ],
                            [
                                "ribose[13C0]",
                                "glucose[13C0]",
                                "acetyl[13C2]",
                                "uracil[13C0]"
                            ],
                            [
                                "ribose[13C2]",
                                "glucose[13C0]",
                                "acetyl[13C0]",
                                "uracil[13C0]"
                            ]
                        ],
                        "13C3": [
                            [
                                "ribose[13C0]",
                                "glucose[13C0]",
                                "acetyl[13C0]",
                                "uracil[13C3]"
                            ],
                            [
                                "ribose[13C0]",
                                "glucose[13C0]",
                                "acetyl[13C2]",
                                "uracil[13C1]"
                            ],
                            [
                                "ribose[13C0]",
                                "glucose[13C3]",
                                "acetyl[13C0]",
                                "uracil[13C0]"
                            ],
                            [
                                "ribose[13C2]",
                                "glucose[13C0]",
                                "acetyl[13C0]",
                                "uracil[13C1]"
                            ],
                            [
                                "ribose[13C3]",
                                "glucose[13C0]",
                                "acetyl[13C0]",
                                "uracil[13C0]"
                            ]
                        ],
                        "13C4": [
                            [
                                "ribose[13C0]",
                                "glucose[13C0]",
                                "acetyl[13C2]",
                                "uracil[13C2]"
                            ],
                            [
                                "ribose[13C0]",
                                "glucose[13C3]",
                                "acetyl[13C0]",
                                "uracil[13C1]"
                            ],
                            [
                                "ribose[13C2]",
                                "glucose[13C0]",
                                "acetyl[13C0]",
                                "uracil[13C2]"
                            ],
                            [
                                "ribose[13C2]",
                                "glucose[13C0]",
                                "acetyl[13C2]",
                                "uracil[13C0]"
                            ],
                            [
                                "ribose[13C3]",
                                "glucose[13C0]",
                                "acetyl[13C0]",
                                "uracil[13C1]"
                            ]
                        ],
                        "13C5": [
                            [
                                "ribose[13C0]",
                                "glucose[13C0]",
                                "acetyl[13C2]",
                                "uracil[13C3]"
                            ],
                            [
                                "ribose[13C0]",
                                "glucose[13C3]",
                                "acetyl[13C0]",
                                "uracil[13C2]"
                            ],
                            [
                                "ribose[13C0]",
                                "glucose[13C3]",
                                "acetyl[13C2]",
                                "uracil[13C0]"
                            ],
                            [
                                "ribose[13C2]",
                                "glucose[13C0]",
                                "acetyl[13C0]",
                                "uracil[13C3]"
                            ],
                            [
                                "ribose[13C2]",
                                "glucose[13C0]",
                                "acetyl[13C2]",
                                "uracil[13C1]"
                            ],
                            [
                                "ribose[13C2]",
                                "glucose[13C3]",
                                "acetyl[13C0]",
                                "uracil[13C0]"
                            ],
                            [
                                "ribose[13C3]",
                                "glucose[13C0]",
                                "acetyl[13C0]",
                                "uracil[13C2]"
                            ],
                            [
                                "ribose[13C3]",
                                "glucose[13C0]",
                                "acetyl[13C2]",
                                "uracil[13C0]"
                            ],
                            [
                                "ribose[13C5]",
                                "glucose[13C0]",
                                "acetyl[13C0]",
                                "uracil[13C0]"
                            ]
                        ],
                        "13C6": [
                            [
                                "ribose[13C0]",
                                "glucose[13C3]",
                                "acetyl[13C0]",
                                "uracil[13C3]"
                            ],
                            [
                                "ribose[13C0]",
                                "glucose[13C3]",
                                "acetyl[13C2]",
                                "uracil[13C1]"
                            ],
                            [
                                "ribose[13C0]",
                                "glucose[13C6]",
                                "acetyl[13C0]",
                                "uracil[13C0]"
                            ],
                            [
                                "ribose[13C2]",
                                "glucose[13C0]",
                                "acetyl[13C2]",
                                "uracil[13C2]"
                            ],
                            [
                                "ribose[13C2]",
                                "glucose[13C3]",
                                "acetyl[13C0]",
                                "uracil[13C1]"
                            ],
                            [
                                "ribose[13C3]",
                                "glucose[13C0]",
                                "acetyl[13C0]",
                                "uracil[13C3]"
                            ],
                            [
                                "ribose[13C3]",
                                "glucose[13C0]",
                                "acetyl[13C2]",
                                "uracil[13C1]"
                            ],
                            [
                                "ribose[13C3]",
                                "glucose[13C3]",
                                "acetyl[13C0]",
                                "uracil[13C0]"
                            ],
                            [
                                "ribose[13C5]",
                                "glucose[13C0]",
                                "acetyl[13C0]",
                                "uracil[13C1]"
                            ]
                        ],
                        "13C7": [
                            [
                                "ribose[13C0]",
                                "glucose[13C3]",
                                "acetyl[13C2]",
                                "uracil[13C2]"
                            ],
                            [
                                "ribose[13C0]",
                                "glucose[13C6]",
                                "acetyl[13C0]",
                                "uracil[13C1]"
                            ],
                            [
                                "ribose[13C2]",
                                "glucose[13C0]",
                                "acetyl[13C2]",
                                "uracil[13C3]"
                            ],
                            [
                                "ribose[13C2]",
                                "glucose[13C3]",
                                "acetyl[13C0]",
                                "uracil[13C2]"
                            ],
                            [
                                "ribose[13C2]",
                                "glucose[13C3]",
                                "acetyl[13C2]",
                                "uracil[13C0]"
                            ],
                            [
                                "ribose[13C3]",
                                "glucose[13C0]",
                                "acetyl[13C2]",
                                "uracil[13C2]"
                            ],
                            [
                                "ribose[13C3]",
                                "glucose[13C3]",
                                "acetyl[13C0]",
                                "uracil[13C1]"
                            ],
                            [
                                "ribose[13C5]",
                                "glucose[13C0]",
                                "acetyl[13C0]",
                                "uracil[13C2]"
                            ],
                            [
                                "ribose[13C5]",
                                "glucose[13C0]",
                                "acetyl[13C2]",
                                "uracil[13C0]"
                            ]
                        ],
                        "13C8": [
                            [
                                "ribose[13C0]",
                                "glucose[13C3]",
                                "acetyl[13C2]",
                                "uracil[13C3]"
                            ],
                            [
                                "ribose[13C0]",
                                "glucose[13C6]",
                                "acetyl[13C0]",
                                "uracil[13C2]"
                            ],
                            [
                                "ribose[13C0]",
                                "glucose[13C6]",
                                "acetyl[13C2]",
                                "uracil[13C0]"
                            ],
                            [
                                "ribose[13C2]",
                                "glucose[13C3]",
                                "acetyl[13C0]",
                                "uracil[13C3]"
                            ],
                            [
                                "ribose[13C2]",
                                "glucose[13C3]",
                                "acetyl[13C2]",
                                "uracil[13C1]"
                            ],
                            [
                                "ribose[13C2]",
                                "glucose[13C6]",
                                "acetyl[13C0]",
                                "uracil[13C0]"
                            ],
                            [
                                "ribose[13C3]",
                                "glucose[13C0]",
                                "acetyl[13C2]",
                                "uracil[13C3]"
                            ],
                            [
                                "ribose[13C3]",
                                "glucose[13C3]",
                                "acetyl[13C0]",
                                "uracil[13C2]"
                            ],
                            [
                                "ribose[13C3]",
                                "glucose[13C3]",
                                "acetyl[13C2]",
                                "uracil[13C0]"
                            ],
                            [
                                "ribose[13C5]",
                                "glucose[13C0]",
                                "acetyl[13C0]",
                                "uracil[13C3]"
                            ],
                            [
                                "ribose[13C5]",
                                "glucose[13C0]",
                                "acetyl[13C2]",
                                "uracil[13C1]"
                            ],
                            [
                                "ribose[13C5]",
                                "glucose[13C3]",
                                "acetyl[13C0]",
                                "uracil[13C0]"
                            ]
                        ],
                        "13C9": [
                            [
                                "ribose[13C0]",
                                "glucose[13C6]",
                                "acetyl[13C0]",
                                "uracil[13C3]"
                            ],
                            [
                                "ribose[13C0]",
                                "glucose[13C6]",
                                "acetyl[13C2]",
                                "uracil[13C1]"
                            ],
                            [
                                "ribose[13C2]",
                                "glucose[13C3]",
                                "acetyl[13C2]",
                                "uracil[13C2]"
                            ],
                            [
                                "ribose[13C2]",
                                "glucose[13C6]",
                                "acetyl[13C0]",
                                "uracil[13C1]"
                            ],
                            [
                                "ribose[13C3]",
                                "glucose[13C3]",
                                "acetyl[13C0]",
                                "uracil[13C3]"
                            ],
                            [
                                "ribose[13C3]",
                                "glucose[13C3]",
                                "acetyl[13C2]",
                                "uracil[13C1]"
                            ],
                            [
                                "ribose[13C3]",
                                "glucose[13C6]",
                                "acetyl[13C0]",
                                "uracil[13C0]"
                            ],
                            [
                                "ribose[13C5]",
                                "glucose[13C0]",
                                "acetyl[13C2]",
                                "uracil[13C2]"
                            ],
                            [
                                "ribose[13C5]",
                                "glucose[13C3]",
                                "acetyl[13C0]",
                                "uracil[13C1]"
                            ]
                        ],
                        "default_factory": {
                            "py/type": "__builtin__.list"
                        },
                        "py/object": "collections.defaultdict"
                    }
                }
            ],
            "name": "6_G0R2A1U3_g3r2r3_g6r5",
            "orderedMoieties": [
                {
                    "py/id": 3
                },
                {
                    "py/id": 6
                },
                {
                    "py/id": 9
                },
                {
                    "py/id": 12
                }
            ],
            "parameterNum": 6,
            "properties": {
                "acetyl": {
                    "calculatedStates": [
                        [
                            "acetyl[13C0]",
                            1
                        ],
                        [
                            "acetyl[13C2]",
                            1
                        ]
                    ],
                    "elementNames": [
                        "acetyl.p0"
                    ],
                    "elements": [
                        2
                    ],
                    "postAssignedStates": [],
                    "preAssignedStates": []
                },
                "glucose": {
                    "calculatedStates": [],
                    "elementNames": [],
                    "elements": [],
                    "postAssignedStates": [],
                    "preAssignedStates": [
                        {
                            "equivalentMoiety": {
                                "py/id": 3
                            },
                            "equivalentMoietyState": "13C0",
                            "equivalentVarName": "ribose[13C0]",
                            "moiety": {
                                "py/id": 6
                            },
                            "moietyState": "13C0",
                            "multiplier": 1,
                            "py/object": "moiety_modeling.model.Relationship",
                            "varName": "glucose[13C0]"
                        },
                        {
                            "equivalentMoiety": {
                                "py/id": 3
                            },
                            "equivalentMoietyState": "13C2",
                            "equivalentVarName": "ribose[13C2]",
                            "moiety": {
                                "py/id": 6
                            },
                            "moietyState": "13C3",
                            "multiplier": 2,
                            "py/object": "moiety_modeling.model.Relationship",
                            "varName": "glucose[13C3]"
                        },
                        {
                            "equivalentMoiety": {
                                "py/id": 3
                            },
                            "equivalentMoietyState": "13C5",
                            "equivalentVarName": "ribose[13C5]",
                            "moiety": {
                                "py/id": 6
                            },
                            "moietyState": "13C6",
                            "multiplier": 1,
                            "py/object": "moiety_modeling.model.Relationship",
                            "varName": "glucose[13C6]"
                        }
                    ]
                },
                "ribose": {
                    "calculatedStates": [
                        [
                            "ribose[13C0]",
                            1
                        ],
                        [
                            "ribose[13C2]",
                            2
                        ],
                        [
                            "ribose[13C5]",
                            1
                        ]
                    ],
                    "elementNames": [
                        "ribose.p0",
                        "ribose.p1"
                    ],
                    "elements": [
                        0,
                        1
                    ],
                    "postAssignedStates": [
                        {
                            "equivalentMoiety": {
                                "py/id": 3
                            },
                            "equivalentMoietyState": "13C2",
                            "equivalentVarName": "ribose[13C2]",
                            "moiety": {
                                "py/id": 3
                            },
                            "moietyState": "13C3",
                            "multiplier": 1,
                            "py/object": "moiety_modeling.model.Relationship",
                            "varName": "ribose[13C3]"
                        }
                    ],
                    "preAssignedStates": []
                },
                "uracil": {
                    "calculatedStates": [
                        [
                            "uracil[13C0]",
                            1
                        ],
                        [
                            "uracil[13C1]",
                            1
                        ],
                        [
                            "uracil[13C2]",
                            1
                        ],
                        [
                            "uracil[13C3]",
                            1
                        ]
                    ],
                    "elementNames": [
                        "uracil.p0",
                        "uracil.p1",
                        "uracil.p2"
                    ],
                    "elements": [
                        3,
                        4,
                        5
                    ],
                    "postAssignedStates": [],
                    "preAssignedStates": []
                }
            },
            "py/object": "moiety_modeling.model.Model",
            "relationships": [
                {
                    "py/id": 147
                },
                {
                    "py/id": 156
                },
                {
                    "py/id": 146
                },
                {
                    "py/id": 148
                }
            ]
        }
    ]
}
