# Supplementary material for: Moiety modeling framework for deriving moiety abundances from mass spectrometry measured isotopologues
Source: BMC Bioinformatics. 2019 Oct 28;20:524. doi: 10.1186/s12859-019-3096-7 (PMC6816163; doi:10.1186/s12859-019-3096-7)
Supplement: Supplementary file 8 — Additional file 8. Optimization parameters. [file 12859_2019_3096_MOESM8_ESM.json]

{
    "optimizations": {
        "L-BFGS-B": {
            "methodParameters": null,
            "optimizationSetting": "L_BFGS_B"
        },
        "SAGA": {
            "methodParameters": {
                "alpha": 1,
                "crossoverRate": 0.05,
                "mutationRate": 3,
                "populationSize": 20,
                "startTemperature": 0.5,
                "stepNumber": 100,
                "temperatureStepSize": 100
            },
            "noPrintAllResults": 1,
            "noPrintBestResults": 1,
            "optimizationSetting": "SAGA_100"
        },
        "SLSQP": {
            "methodParameters": null,
            "optimizationSetting": "SLSQP"
        },
        "TNC": {
            "methodParameters": null,
            "optimizationSetting": "TNC"
        }
    }
}
